# Supplementary material for: The TBX1/miR-193a-3p/TGF-β2 Axis Mediates CHD by Promoting Ferroptosis
Source: Oxid Med Cell Longev. 2022 Jan 7;2022:5130546. doi: 10.1155/2022/5130546 (PMC8759832; doi:10.1155/2022/5130546)
Supplement: Supplementary Materials — Table S1: grouping of the dual-luciferase reporter assay. Table S2: the sequences of TBX1 siRNA and control siRNA. Table S3: the sequences of miRNA mimics and inhibitors. Table S4: primer sequences. Table S5: GO analysis of TBX1-silenced cells. Table S6: predicted binding sites of miR-193a-3p, miR-200a-3p, and miR-141-3p on the TGF-β2 3′-UTR. Figure S1: the vector map of GV141. Figure S2: TGF-β2 induces autophagy in H9c2 cells. Ultrastructural morphology of H9c2 cells was detected by transmission electron microscopy. The yellow arrow shows autophagosomes. [file 5130546.f1.zip]

Archive with 2 entries (2 files):
- Figure SI.psd
- Supporting information.docx
